# Supplementary material for: Maximum rates of climate change are systematically underestimated in the geological record
Source: Nat Commun. 2015 Nov 10;6:8890. doi: 10.1038/ncomms9890 (PMC5227093; doi:10.1038/ncomms9890)
Supplement: Supplementary Data — Supplementary Excel file containing all data used in the compilation, and references. [file ncomms9890-s2.xlsx]

## Sheet: Table SI1
Kemp et al. (2015) Supplementary Information Table SI1. Full listing of data and references used in compilation
Median age (Myr)	Trend	Timespan (years)	Magnitude (°C)	System	Land or Ocean	Region	Method	Reference	Data source	Notes
1.3e-05	Warming	15	0.2	Global	Global	Global	Observed	Hartmann, D.L. et al. Observations: Atmosphere and Surface. In: Climate Change 2013: The Physical Science Basis. Contribution of Working Group I to the Fifth Assessment Report of the Intergovernmental Panel on Climate Change [Stocker, T.F. et al. (eds.)]. Cambridge University Press, Cambridge, United Kingdom and New York, NY, USA (2013)	Quoted in text (p.194)	Recent
1.2e-05	Warming	15	0.21	Global	Global	Global	Observed	Hartmann, D.L. et al. Observations: Atmosphere and Surface. In: Climate Change 2013: The Physical Science Basis. Contribution of Working Group I to the Fifth Assessment Report of the Intergovernmental Panel on Climate Change [Stocker, T.F. et al. (eds.)]. Cambridge University Press, Cambridge, United Kingdom and New York, NY, USA (2013)	Quoted in text (p.194)	Recent
1.1e-05	Warming	15	0.22	Global	Global	Global	Observed	Hartmann, D.L. et al. Observations: Atmosphere and Surface. In: Climate Change 2013: The Physical Science Basis. Contribution of Working Group I to the Fifth Assessment Report of the Intergovernmental Panel on Climate Change [Stocker, T.F. et al. (eds.)]. Cambridge University Press, Cambridge, United Kingdom and New York, NY, USA (2013)	Quoted in text (p.194)	Recent
3e-05	Warming	50	1.2	Land	Land	Global	Observed	Burrows, M.T. et al. The Pace of Shifting Climate in Marine and Terrestrial Ecosystems. Science 334, 652-655 (2011)	Quoted in text	Recent
3e-05	Warming	50	0.35	SST	Ocean	Global	Observed	Burrows, M.T. et al. The Pace of Shifting Climate in Marine and Terrestrial Ecosystems. Science 334, 652-655 (2011)	Quoted in text	Recent
3.2e-05	Warming	61	0.72	Global	Global	Global	Observed	Hartmann, D.L. et al. Observations: Atmosphere and Surface. In: Climate Change 2013: The Physical Science Basis. Contribution of Working Group I to the Fifth Assessment Report of the Intergovernmental Panel on Climate Change [Stocker, T.F. et al. (eds.)]. Cambridge University Press, Cambridge, United Kingdom and New York, NY, USA (2013)	Quoted in text (p.194)	Recent
0.00105	Cooling	100	2.5	SST	Ocean	Temperate	Mg/Ca	Cronin, T.M., Dwyer, G.S., Kamiya, T., Schwede, S. & Willard, D.A. Medieval Warm Period, Little Ice Age and 20th century temperature variability from Chesapeake Bay. Global Planet. Change 36, 17-29 (2003)	Quoted in text
0.008	Cooling	100	2.1	SST	Ocean	Temperate	Radiolarian calibration	Dolven, J.K., Cortese, G. & Bjørklund, K.R. A high-resolution radiolarian-derived paleotemperature record for the Late Pleistocene-Holocene in the Norwegian Sea. Paleoceanography 17, doi:10.1029/2002PA000780 (2002)	Quoted in text
0.014	Warming	100	3	SST	Ocean	Tropical	UK37	Zhao, M., Huang, C-Y., Wang, C.C. & Wei, G. A millennial-scale U37K′ sea-surface temperature record from the South China Sea (8°N) over the last 150 kyr: Monsoon and sea-level influence. Palaeogeog., Palaeoclim., Palaeoeco. 236, 39-55 (2006)	Quoted in text	Bølling-Allerød
5e-05	Warming	100	0.74	Global	Global	Global	Observed	Trenberth, K.E. et al. Observations: Surface and Atmospheric Climate Change. In: Climate Change 2007: The Physical Science Basis . Contribution of Working Group I to the Fourth Assessment Report of the Intergovernmental Panel on Climate Change [Solomon, S. et al. (eds.)]. Cambridge University Press, Cambridge, United Kingdom and New York, NY, USA (2007)	Quoted in text	Recent
5.7e-05	Warming	111	0.89	Global	Global	Global	Observed	Hartmann, D.L. et al. Observations: Atmosphere and Surface. In: Climate Change 2013: The Physical Science Basis. Contribution of Working Group I to the Fifth Assessment Report of the Intergovernmental Panel on Climate Change [Stocker, T.F. et al. (eds.)]. Cambridge University Press, Cambridge, United Kingdom and New York, NY, USA (2013)	Quoted in text (p.194)	Recent
6.8e-05	Warming	132	0.85	Global	Global	Global	Observed	Hartmann, D.L. et al. Observations: Atmosphere and Surface. In: Climate Change 2013: The Physical Science Basis. Contribution of Working Group I to the Fifth Assessment Report of the Intergovernmental Panel on Climate Change [Stocker, T.F. et al. (eds.)]. Cambridge University Press, Cambridge, United Kingdom and New York, NY, USA (2013)	Quoted in text (p.194)	Recent
0.0082	Warming	200	4.4	SST	Ocean	Subtropical	UK37 and TEX86	McClymont, E. L. et al. Sea-surface temperature records of Termination 1 in the Gulf of California: Challenges for seasonal and interannual analogues of tropical Pacific climate change. Paleoceanography 27, doi:10.1029/2011PA002226 (2012)	Quoted in text
0.0115	Warming	200	2.5	SST	Ocean	Subtropical	UK37 and TEX86	McClymont, E. L. et al. Sea-surface temperature records of Termination 1 in the Gulf of California: Challenges for seasonal and interannual analogues of tropical Pacific climate change. Paleoceanography 27, doi:10.1029/2011PA002226 (2012)	Quoted in text
0.0109	Warming	200	3.7	Land	Land	Subtropical	C-isotope assessment of C3/C4 vegetation calibrated to climate	Proberts, P., Lee-Thorp, J.A., Mitchell, P.J. & Arthur, C. Stable carbon isotopic evidence for climate change across the late Pleistocene to early Holocene from Lesotho, southern Africa. Journ. Quart. Sci. 28, 360-369 (2013)	Quoted in text, timespan from figure 5
0.01	Cooling	250	2	SST	Ocean	Subtropical	UK37 and TEX86	McClymont, E. L. et al. Sea-surface temperature records of Termination 1 in the Gulf of California: Challenges for seasonal and interannual analogues of tropical Pacific climate change. Paleoceanography 27, doi:10.1029/2011PA002226 (2012)	Quoted in text
0.013	Warming	270	2.8	SST	Ocean	Subtropical	UK37 and TEX86	McClymont, E. L. et al. Sea-surface temperature records of Termination 1 in the Gulf of California: Challenges for seasonal and interannual analogues of tropical Pacific climate change. Paleoceanography 27, doi:10.1029/2011PA002226 (2012)	Quoted in text
0.013	Cooling	300	1.5	Land	Land	Subtropical	Vegetation calibration	Park, J & Park, J. Pollen-based temperature reconstructions from Jeju island, South Korea and its implication for coastal climate of East Asia during the late Pleistocene and early Holocene. Palaeogeog., Palaeoclim., Palaeoeco. 417, 445-457 (2015)	Quoted in text, timespan from figure 7
0.0106	Cooling	300	2.5	Land	Land	Subtropical	C-isotope assessment of C3/C4 vegetation calibrated to climate	Proberts, P., Lee-Thorp, J.A., Mitchell, P.J. & Arthur, C. Stable carbon isotopic evidence for climate change across the late Pleistocene to early Holocene from Lesotho, southern Africa. Journ. Quart. Sci. 28, 360-369 (2013)	Quoted in text, timespan from figure 5
0.00855	Warming	500	2	SST	Ocean	Temperate	UK37	Calvo, E., Grimalt, J. & Jansen, E. High resolution UK37 sea surface temperature reconstruction in the Norwegian Sea during the Holocene. Quat. Sci. Rev. 21, 1385–1394 (2002)	Quoted in text, timespan from figure 3
0.00725	Cooling	500	2.7	SST	Ocean	Subtropical	TEX86	Castaneda, I.S. et al. Millennial-scale sea surface temperature changes in the eastern Mediterranean (Nile River Delta region) over the last 27,000 years. Paleoceanography 25, doi:10.1029/2009PA001740 (2010)	Quoted in text
0.01125	Warming	500	6	Land	Land	Temperate	Vegetation calibration	Birks, H.H. & Ammannà, B. Two terrestrial records of rapid climatic change during the glacial–Holocene transition (14,000– 9,000 calendar years B.P.) from Europe. PNAS 97, 1390–1394 (2000)	Quoted in text
0.01175	Cooling	500	1.5	SST	Ocean	Tropical	TEX86	Huguet, C., Kim, J-H., Sinninghe Damsté, J-S. & Schouten, S. Reconstruction of sea surface temperature variations in the Arabian Sea over the last 23 kyr using organic proxies (TEX86 and U37K'). Paleoceanography 21, doi:10.1029/2005PA001215 (2006)	Quoted in text, timespan estimated from Gradstein, F.M, Ogg, J.G., Schmitz, M.D. & Ogg, G.M. The Geologic Time Scale 2012. Elsevier, USA (2012)
0.00775	Warming	500	2.5	SST	Ocean	Subtropical	UK37	Kim, J-H., Schneider, R.R., Hebbeln, D., Müller, P.J. & Wefer, G. Last deglacial sea-surface temperature evolution in the Southeast Pacific compared to climate changes on the South American continent. Quat. Sci. Rev. 21, 2085-2097 (2002)	Quoted in text
0.01	Warming	530	5	SST	Ocean	Temperate	Radiolarian calibration	Dolven, J.K., Cortese, G. & Bjørklund, K.R. A high-resolution radiolarian-derived paleotemperature record for the Late Pleistocene-Holocene in the Norwegian Sea. Paleoceanography 17, doi:10.1029/2002PA000780 (2002)	Quoted in text
0.0163	Cooling	600	4.5	SST	Ocean	Subtropical	UK37 and TEX86	Castaneda, I.S. et al. Millennial-scale sea surface temperature changes in the eastern Mediterranean (Nile River Delta region) over the last 27,000 years. Paleoceanography 25, doi:10.1029/2009PA001740 (2010)	Quoted in text
0.0094	Warming	600	4	SST	Ocean	Subtropical	TEX86	Castaneda, I.S. et al. Millennial-scale sea surface temperature changes in the eastern Mediterranean (Nile River Delta region) over the last 27,000 years. Paleoceanography 25, doi:10.1029/2009PA001740 (2010)	Quoted in text
0.01275	Cooling	700	1.5	SST	Ocean	Tropical	O-isotopes and Sr/Ca	Ryuji, A. et al. Evidence for tropical South Pacific climate change during the Younger Dryas and the Bølling–Allerød from geochemical records of fossil Tahiti corals. Earth Planet. Sci. Lett. 288, 96-107 (2009)	Quoted in text
0.0174	Warming	800	3	SST	Ocean	Temperate	O-isotopes	Putnam, A.E. et al. Warming and glacier recession in the Rakaia valley, Southern Alps of New Zealand, during Heinrich Stadial 1, Earth Planet. Sci. Lett. 382, 98-110 (2013)	Quoted in text, data in De Deckker, P., Moros,M., Perner, K. & Jansen, E. Influence of the tropics and southern westerlies on glacial interhemispheric asymmetry. Nat. Geosci. 5, 266–269 (2012)
0.005	Warming	800	3.5	Land	Land	Tropical	TEX86	Berke, M.A., Johnson, T.C., Werne, J.P., Schouten, S. & Sinninghe Damsté, J.S. A mid-Holocene thermal maximum at the end of the African Humid Period. Earth Planet. Sci. Lett. 351-352, 95-104 (2012)	Quoted in text
0.01	Warming	800	4.5	Land	Land	Subtropical	C-isotope assessment of C3/C4 vegetation calibrated to climate	Proberts, P., Lee-Thorp, J.A., Mitchell, P.J. & Arthur, C. Stable carbon isotopic evidence for climate change across the late Pleistocene to early Holocene from Lesotho, southern Africa. Journ. Quart. Sci. 28, 360-369 (2013)	Quoted in text, timespen from figure 5
0.0127	Cooling	1000	2.5	SST	Ocean	Subtropical	UK37 and TEX86	Castaneda, I.S. et al. Millennial-scale sea surface temperature changes in the eastern Mediterranean (Nile River Delta region) over the last 27,000 years. Paleoceanography 25, doi:10.1029/2009PA001740 (2010)	Quoted in text
0.015	Cooling	1000	3	SST	Ocean	Tropical	TEX86	Huguet, C., Kim, J-H., Sinninghe Damsté, J-S. & Schouten, S. Reconstruction of sea surface temperature variations in the Arabian Sea over the last 23 kyr using organic proxies (TEX86 and U37K'). Paleoceanography 21, doi:10.1029/2005PA001215 (2006)	Quoted in text
0.0135	Warming	1000	3	SST	Ocean	Tropical	UK37	Zhao, M., Huang, C-Y., Wang, C.C. & Wei, G. A millennial-scale U37K′ sea-surface temperature record from the South China Sea (8°N) over the last 150 kyr: Monsoon and sea-level influence. Palaeogeog., Palaeoclim., Palaeoeco. 236, 39-55 (2006)	Quoted in text
0.0045	Cooling	1000	2	Land	Land	Tropical	TEX86	Berke, M.A., Johnson, T.C., Werne, J.P., Schouten, S. & Sinninghe Damsté, J.S. A mid-Holocene thermal maximum at the end of the African Humid Period. Earth Planet. Sci. Lett. 351-352, 95-104 (2012)	Quoted in text
0.01	Warming	1200	2.6	Land	Land	Subtropical	C-isotope assessment of C3/C4 vegetation calibrated to climate	Proberts, P., Lee-Thorp, J.A., Mitchell, P.J. & Arthur, C. Stable carbon isotopic evidence for climate change across the late Pleistocene to early Holocene from Lesotho, southern Africa. Journ. Quart. Sci. 28, 360-369 (2013)	Quoted in text, timespan from figure 5
0.01125	Cooling	1500	0.7	SST	Ocean	Tropical	UK37	Huguet, C., Kim, J-H., Sinninghe Damsté, J-S. & Schouten, S. Reconstruction of sea surface temperature variations in the Arabian Sea over the last 23 kyr using organic proxies (TEX86 and U37K'). Paleoceanography 21, doi:10.1029/2005PA001215 (2006)	Quoted in text
0.01325	Warming	1500	0.5	SST	Ocean	Tropical	UK37	Huguet, C., Kim, J-H., Sinninghe Damsté, J-S. & Schouten, S. Reconstruction of sea surface temperature variations in the Arabian Sea over the last 23 kyr using organic proxies (TEX86 and U37K'). Paleoceanography 21, doi:10.1029/2005PA001215 (2006)	Quoted in text
0.01325	Warming	1500	3	SST	Ocean	Tropical	TEX86	Huguet, C., Kim, J-H., Sinninghe Damsté, J-S. & Schouten, S. Reconstruction of sea surface temperature variations in the Arabian Sea over the last 23 kyr using organic proxies (TEX86 and U37K'). Paleoceanography 21, doi:10.1029/2005PA001215 (2006)	Quoted in text
0.0053	Warming	1800	3.3	SST	Ocean	Subtropical	UK37	Castaneda, I.S. et al. Millennial-scale sea surface temperature changes in the eastern Mediterranean (Nile River Delta region) over the last 27,000 years. Paleoceanography 25, doi:10.1029/2009PA001740 (2010)	Quoted in text
0.0005	Cooling	2000	2	SST	Ocean	Tropical	O-isotopes	Black, D.E., Thunell, R.C., Kaplan, A., Peterson, L.C. & Tappa, E.J. A 2000-year record of Caribbean and tropical North Atlantic hydrographic variability. Paleoceanography 19, doi:10.1029/2003PA000982 (2004)	Quoted in text
0.0145	Warming	2000	3	Land	Land	Tropical	Vegetation calibration	Correa-Metrio, A. et al. Rapid climate change and no-analog vegetation in lowland Central America during the last 86,000 years. Quat. Sci. Rev. 38, 63-75 (2012)	Quoted in text
0.011	Warming	2000	4	Land	Land	Tropical	Vegetation calibration	Correa-Metrio, A. et al. Rapid climate change and no-analog vegetation in lowland Central America during the last 86,000 years. Quat. Sci. Rev. 38, 63-75 (2012)	Quoted in text
0.015	Cooling	2000	0.5	SST	Ocean	Tropical	UK37	Huguet, C., Kim, J-H., Sinninghe Damsté, J-S. & Schouten, S. Reconstruction of sea surface temperature variations in the Arabian Sea over the last 23 kyr using organic proxies (TEX86 and U37K'). Paleoceanography 21, doi:10.1029/2005PA001215 (2006)	Quoted in text
0.015	Cooling	2000	3	SST	Ocean	Tropical	TEX86	Huguet, C., Kim, J-H., Sinninghe Damsté, J-S. & Schouten, S. Reconstruction of sea surface temperature variations in the Arabian Sea over the last 23 kyr using organic proxies (TEX86 and U37K'). Paleoceanography 21, doi:10.1029/2005PA001215 (2006)	Quoted in text
0.015	Cooling	2000	4	SST	Ocean	Tropical	TEX86	Huguet, C., Kim, J-H., Sinninghe Damsté, J-S. & Schouten, S. Reconstruction of sea surface temperature variations in the Arabian Sea over the last 23 kyr using organic proxies (TEX86 and U37K'). Paleoceanography 21, doi:10.1029/2005PA001215 (2006)	Quoted in text
0.013	Warming	2000	5	SST	Ocean	Tropical	TEX86	Huguet, C., Kim, J-H., Sinninghe Damsté, J-S. & Schouten, S. Reconstruction of sea surface temperature variations in the Arabian Sea over the last 23 kyr using organic proxies (TEX86 and U37K'). Paleoceanography 21, doi:10.1029/2005PA001215 (2006)	Quoted in text
0.017	Warming	2000	0.5	SST	Ocean	Tropical	UK37	Huguet, C., Kim, J-H., Sinninghe Damsté, J-S. & Schouten, S. Reconstruction of sea surface temperature variations in the Arabian Sea over the last 23 kyr using organic proxies (TEX86 and U37K'). Paleoceanography 21, doi:10.1029/2005PA001215 (2006)	Quoted in text
0.017	Warming	2000	6	SST	Ocean	Tropical	TEX86	Huguet, C., Kim, J-H., Sinninghe Damsté, J-S. & Schouten, S. Reconstruction of sea surface temperature variations in the Arabian Sea over the last 23 kyr using organic proxies (TEX86 and U37K'). Paleoceanography 21, doi:10.1029/2005PA001215 (2006)	Quoted in text
0.005	Warming	2000	3	Land	Land	Tropical	TEX86	Berke, M.A., Johnson, T.C., Werne, J.P., Schouten, S. & Sinninghe Damsté, J.S. A mid-Holocene thermal maximum at the end of the African Humid Period. Earth Planet. Sci. Lett. 351-352, 95-104 (2012)	Quoted in text
0.111	Cooling	2000	1.2	SST	Ocean	Tropical	UK37	Pelejero, C., Grimalt J.O., Heilig, S., Kienast, M. & Wang, L. High-resolution UK37 temperature reconstructions in the South China Sea over the past 220 kyr. Paleoceanography 14, 10.1029/1998PA900015 (1999)	Quoted in text, timespan from figure 3
110	Warming	2000	3.5	SST	Ocean	Tropical	TEX86	Wagner, T. et al. Rapid warming of Cretaceous surface waters in the subtropical North Atlantic in response to the emission of carbon to the atmosphere. Geology 36, 203–206 (2008)	Quoted in text, timespan also discussed in Hofman et al. Climate-ocean coupling off North-West Africa during the Lower Albian: the oceanic anoxic event 1b. Palaeogeog., Palaeoclim., Palaeoeco. 262, 157-165 (2008)	OAE 1b
0.01575	Cooling	2500	1.5	SST	Ocean	Tropical	H-alkenone calibration	Pahnke, K., Sachs, J.P., Keigwin, L., Timmermann, A. & Xie, S-P. Eastern tropical Pacific hydrologic changes during the past 27,000 years from D/H ratios in alkenones. Paleoceanography 22, doi:10.1029/2007PA001468 (2007)	Quoted in text
0.0164	Warming	2800	4.5	SST	Ocean	Temperate	O-isotopes	Putnam, A.E. et al. Warming and glacier recession in the Rakaia valley, Southern Alps of New Zealand, during Heinrich Stadial 1, Earth Planet. Sci. Lett. 382, 98-110 (2013)	Quoted in text, data in De Deckker, P., Moros,M., Perner, K. & Jansen, E. Influence of the tropics and southern westerlies on glacial interhemispheric asymmetry. Nat. Geosci. 5, 266–269 (2012)
0.02	Warming	3000	2	SST	Ocean	Tropical	UK37	Zhao, M., Huang, C-Y., Wang, C.C. & Wei, G. A millennial-scale U37K′ sea-surface temperature record from the South China Sea (8°N) over the last 150 kyr: Monsoon and sea-level influence. Palaeogeog., Palaeoclim., Palaeoeco. 236, 39-55 (2006)	Quoted in text
0.003	Cooling	3000	0.7	Land	Land	Tropical	TEX86	Berke, M.A., Johnson, T.C., Werne, J.P., Schouten, S. & Sinninghe Damsté, J.S. A mid-Holocene thermal maximum at the end of the African Humid Period. Earth Planet. Sci. Lett. 351-352, 95-104 (2012)	Quoted in text
0.0043	Warming	4800	3.1	SST	Ocean	Subtropical	TEX86	Castaneda, I.S. et al. Millennial-scale sea surface temperature changes in the eastern Mediterranean (Nile River Delta region) over the last 27,000 years. Paleoceanography 25, doi:10.1029/2009PA001740 (2010)	Quoted in text
0.0185	Cooling	5000	1	SST	Ocean	Subtropical	UK37 and TEX86	Castaneda, I.S. et al. Millennial-scale sea surface temperature changes in the eastern Mediterranean (Nile River Delta region) over the last 27,000 years. Paleoceanography 25, doi:10.1029/2009PA001740 (2010)	Quoted in text
0.128	Warming	5000	2	SST	Ocean	Tropical	UK37	Zhao, M., Huang, C-Y., Wang, C.C. & Wei, G. A millennial-scale U37K′ sea-surface temperature record from the South China Sea (8°N) over the last 150 kyr: Monsoon and sea-level influence. Palaeogeog., Palaeoclim., Palaeoeco. 236, 39-55 (2006)	Quoted in text
0.132	Warming	5000	3.5	SST	Ocean	Tropical	UK37	Zhao, M., Huang, C-Y., Wang, C.C. & Wei, G. A millennial-scale U37K′ sea-surface temperature record from the South China Sea (8°N) over the last 150 kyr: Monsoon and sea-level influence. Palaeogeog., Palaeoclim., Palaeoeco. 236, 39-55 (2006)	Quoted in text
0.01	Warming	5500	2.4	SST	Ocean	Subtropical	UK37	Zhou, H. et al. Sea surface temperature reconstruction for the middle Okinawa Trough during the last glacial–interglacial cycle using C37 unsaturated alkenones. Palaeogeog., Palaeoclim., Palaeoeco. 246, 440-453 (2007)	Quoted in text, timespan from figure 9
0.012	Warming	6000	5	SST	Ocean	Subtropical	UK37	Emeis, K-C. et al. Temperature and salinity variations of Mediterranean Sea surface waters over the last 16,000 years from records of planktonic stable oxygen isotopes and alkenone unsaturation ratios. Palaeogeog., Palaeoclim., Palaeoeco. 158, 259-280 (2000)	Quoted in text
0.0035	Warming	7000	1	SST	Ocean	Tropical	H-alkenone calibration	Pahnke, K., Sachs, J.P., Keigwin, L., Timmermann, A. & Xie, S-P. Eastern tropical Pacific hydrologic changes during the past 27,000 years from D/H ratios in alkenones. Paleoceanography 22, doi:10.1029/2007PA001468 (2007)	Quoted in text
0.0035	Warming	7000	3.4	Land	Land	Temperate	O-isotopes	Zhang, R., Schwarcz, H.P., Ford, D.C., Schroeder, F.S. & Beddows, P.A. An absolute paleotemperature record from 10 to 6 Ka inferred from fluid inclusion D/H ratios of a stalagmite from Vancouver Island, British Columbia, Canada. Geochim. Cosmochim. Acta 72, 1014-1026 (2008).	Quoted in text
0.0046	Cooling	7200	2	SST	Ocean	Temperate	UK37	Calvo, E., Grimalt, J. & Jansen, E. High resolution UK37 sea surface temperature reconstruction in the Norwegian Sea during the Holocene. Quat. Sci. Rev. 21, 1385–1394 (2002)	Quoted in text, timespan from figure 4
0.01475	Warming	7500	1.5	SST	Ocean	Tropical	UK37	Huguet, C., Kim, J-H., Sinninghe Damsté, J-S. & Schouten, S. Reconstruction of sea surface temperature variations in the Arabian Sea over the last 23 kyr using organic proxies (TEX86 and U37K'). Paleoceanography 21, doi:10.1029/2005PA001215 (2006)	Quoted in text
0.0044	Cooling	8700	3	Land	Land	Temperate	O-isotopes	Zhang, R., Schwarcz, H.P., Ford, D.C., Schroeder, F.S. & Beddows, P.A. An absolute paleotemperature record from 10 to 6 Ka inferred from fluid inclusion D/H ratios of a stalagmite from Vancouver Island, British Columbia, Canada. Geochim. Cosmochim. Acta 72, 1014-1026 (2008).	Quoted in text
0.0126	Warming	8800	7.5	SST	Ocean	Subtropical	UK37 and TEX86	McClymont, E. L. et al. Sea-surface temperature records of Termination 1 in the Gulf of California: Challenges for seasonal and interannual analogues of tropical Pacific climate change. Paleoceanography 27, doi:10.1029/2011PA002226 (2012)	Quoted in text
0.005	Cooling	10000	1.3	SST	Ocean	Tropical	TEX86	Huguet, C., Kim, J-H., Sinninghe Damsté, J-S. & Schouten, S. Reconstruction of sea surface temperature variations in the Arabian Sea over the last 23 kyr using organic proxies (TEX86 and U37K'). Paleoceanography 21, doi:10.1029/2005PA001215 (2006)	Quoted in text
0.115	Cooling	11000	3.5	SST	Ocean	Tropical	UK37	Zhao, M., Huang, C-Y., Wang, C.C. & Wei, G. A millennial-scale U37K′ sea-surface temperature record from the South China Sea (8°N) over the last 150 kyr: Monsoon and sea-level influence. Palaeogeog., Palaeoclim., Palaeoeco. 236, 39-55 (2006)	Quoted in text
0.00675	Cooling	11500	1.1	SST	Ocean	Tropical	TEX86	Huguet, C., Kim, J-H., Sinninghe Damsté, J-S. & Schouten, S. Reconstruction of sea surface temperature variations in the Arabian Sea over the last 23 kyr using organic proxies (TEX86 and U37K'). Paleoceanography 21, doi:10.1029/2005PA001215 (2006)	Quoted in text, timespan estimated from Gradstein, F.M, Ogg, J.G., Schmitz, M.D. & Ogg, G.M. The Geologic Time Scale 2012. Elsevier, USA (2012)
0.00675	Warming	11500	0.8	SST	Ocean	Tropical	UK37	Huguet, C., Kim, J-H., Sinninghe Damsté, J-S. & Schouten, S. Reconstruction of sea surface temperature variations in the Arabian Sea over the last 23 kyr using organic proxies (TEX86 and U37K'). Paleoceanography 21, doi:10.1029/2005PA001215 (2006)	Quoted in text, timespan estimated from Gradstein, F.M, Ogg, J.G., Schmitz, M.D. & Ogg, G.M. The Geologic Time Scale 2012. Elsevier, USA (2012)
55	Warming	12500	7	Global	Global	Global	Various	Zeebe, R.E., Zachos, J.C. & Dickens, G.R. Carbon dioxide forcing alone insufficient to explain Palaeocene-Eocene Thermal Maximum warming. Nat. Geosci. 2, 576-580 (2009).	Quoted in text	PETM likely mean. Temperature range of 5-9°C quoted in text. Timespan is an average. Minimum span of ~5 k.y. quoted in text. Maximum 20 kyr span based on Cui, Y. et al. Slow release of fossil carbon during the Palaeocene-Eocene Thermal Maximum. Nat. Geosci. 4, 481-485 (2011)
0.013	Warming	14000	2.7	SST	Ocean	Tropical	UK37	Pelejero, C., Grimalt J.O., Heilig, S., Kienast, M. & Wang, L. High-resolution UK37 temperature reconstructions in the South China Sea over the past 220 kyr. Paleoceanography 14, 10.1029/1998PA900015 (1999)	Quoted in text, timespan from figure 4
0.013	Warming	14000	4.5	SST	Ocean	Tropical	UK37	Pelejero, C., Grimalt J.O., Heilig, S., Kienast, M. & Wang, L. High-resolution UK37 temperature reconstructions in the South China Sea over the past 220 kyr. Paleoceanography 14, 10.1029/1998PA900015 (1999)	Quoted in text, timespan from figure 4
0.015	Warming	14400	4.9	Global	Global	Global	Various	Shakun, J.D. & Carlson, A.E. A global perspective on Last Glacial Maximum to Holocene climate change. Quat. Sci. Rev. 29, 1801-1816 (2010)	Quoted in text	Last Glacial Maximum-Holocene mean. Magnitude (4.9°C) based on a review of numerous land and ocean localities and quoted as likely a minimum global estimate. Timespan a mean estimate quoted in text
0.0135	Warming	15000	6.7	SST	Ocean	Subtropical	UK37	Kim, J-H., Schneider, R.R., Hebbeln, D., Müller, P.J. & Wefer, G. Last deglacial sea-surface temperature evolution in the Southeast Pacific compared to climate changes on the South American continent. Quat. Sci. Rev. 21, 2085-2097 (2002)	Quoted in text
0.00875	Warming	17500	3	SST	Ocean	Subtropical	O-isotopes and Mg/Ca	Sun, Y., Oppo, D.W., Xiang, R., Liu, W. & Gao, S. Last deglaciation in the Okinawa Trough: Subtropical northwest Pacific link to Northern Hemisphere and tropical climate. Paleoceanography 20, doi:10.1029/2004PA001061 (2005)	Quoted in text
0.01	Warming	20000	5	SST	Ocean	Tropical	O-isotopes	Guilderson, T.P., Fairbanks, R.G. & Rubenstone, J.L. Tropical Temperature Variations Since 20,000 Years Ago: Modulating Interhemispheric Climate Change. Science 263, 663-665 (1994)	Quoted in text
0.0105	Warming	21000	9	SST	Ocean	Subtropical	UK37 and TEX86	Castaneda, I.S. et al. Millennial-scale sea surface temperature changes in the eastern Mediterranean (Nile River Delta region) over the last 27,000 years. Paleoceanography 25, doi:10.1029/2009PA001740 (2010)	Quoted in text, average of TEX86 and UK37 temperature change
0.0105	Warming	21000	8	Land	Land	Subtropical	Vegetation calibration	Park, J & Park, J. Pollen-based temperature reconstructions from Jeju island, South Korea and its implication for coastal climate of East Asia during the late Pleistocene and early Holocene. Palaeogeog., Palaeoclim., Palaeoeco. 417, 445-457 (2015)	Quoted in text
106.35	Warming	25000	5.5	SST	Ocean	Temperate	O-isotopes	Erbacher, J., Friedrich, O., Wilson, P.A., Lehmann, J. & Weiss, W. Short-term warming events during the boreal Albian (mid-Cretaceous). Geology 39, 223-226 (2011)	Quoted in text, timespan from figure 3
111	Warming	31000	6	SST	Ocean	Subtropical	O-isotopes	Herrle, J.O., Pross, J., Friedrich, O., Kößler, P. & Hemleben, C. Forcing mechanisms for mid-Cretaceous black shale formation: evidence from the Upper Aptian and Lower Albian of the Vocontian Basin (SE France). Palaeogeog., Palaeoclim., Palaeoeco. 190, 99-426 (2003)	Quoted in text (table 2)
450	Cooling	40000	2	SST	Ocean	Tropical	O-isotopes	Elrick, M. et al. Orbital-scale climate change and glacioeustasy during the early Late Ordovician (pre-Hirnantian) determined from δ18O values in marine Apatite. Geology 41, 775-778 (2013)	Quoted in text
450	Warming	40000	2	SST	Ocean	Tropical	O-isotopes	Elrick, M. et al. Orbital-scale climate change and glacioeustasy during the early Late Ordovician (pre-Hirnantian) determined from δ18O values in marine Apatite. Geology 41, 775-778 (2013)	Quoted in text
94	Cooling	40000	4	SST	Ocean	Subtropical	O-isotopes	Jarvis, I., Lignum,J.S., Grocke, D.R., Jenkyns, H.C. & Pearce, M.A. Black shale deposition, atmospheric CO2 drawdown, and cooling during the Cenomanian-Turonian Oceanic Anoxic Event. Paleoceanography 26, doi:10.1029/2010PA002081 (2011)	Quoted in text
65.2	Warming	40000	4	SST	Ocean	Subtropical	O-isotopes	Quillévéré, F., Norris, R.D., Kroon, D. & Wilson, P.A. Transient ocean warming and shifts in carbon reservoirs during the early Danian. Earth Planet. Sci. Lett., 265, 600-615 (2008)	Quoted in text
113	Warming	44000	8	SST	Ocean	Subtropical	O-isotopes	Herrle, J.O., Pross, J., Friedrich, O., Kößler, P. & Hemleben, C. Forcing mechanisms for mid-Cretaceous black shale formation: evidence from the Upper Aptian and Lower Albian of the Vocontian Basin (SE France). Palaeogeog., Palaeoclim., Palaeoeco. 190, 99-426 (2003)	Quoted in text (table 2)
93.8	Cooling	50000	4	SST	Ocean	Subtropical	O-isotopes	Pearce, M.A., Jarvis, I. & Tocher, B.A. The Cenomanian–Turonian boundary event, OAE2 and palaeoenvironmental change in epicontinental seas: New insights from the dinocyst and geochemical records. Palaeogeog., Palaeoclim., Palaeoeco. 280, 207-234 (2009)	Quoted in text, timespan estimated from figure 5
120	Cooling	59000	3	SST	Ocean	Subtropical	O-isotopes	Kuhnt, W., Holbourn, A. & Moullade, M. Transient global cooling at the onset of early Aptian oceanic anoxic event (OAE) 1a. Geology 39, 323-326 (2011)	Quoted in text
252	Warming	60000	10	SST	Ocean	Tropical	O-isotopes	Burgess, S.D., Bowring, S. & Shen, S-Z. High precision timeline for Earth's most severe extinction. PNAS 111, 3316-3321 (2014)	Quoted in text	Permian-Triassic
0.053	Cooling	65000	1.5	Land	Land	Tropical	Vegetation calibration	Correa-Metrio, A. et al. Rapid climate change and no-analog vegetation in lowland Central America during the last 86,000 years. Quat. Sci. Rev. 38, 63-75 (2012)	Quoted in text
94.3	Cooling	75000	4	SST	Ocean	Tropical	TEX86	Forster, A., Schouten, S., Moriya, K., Wilson, P.A. & SinningheDamsté, J.S. Tropical warming and intermittent cooling during the Cenomanian/Turonian oceanic anoxic event 2: Sea surface temperature records from the equatorial Atlantic. Paleoceanography 22, doi:10.1029/2006PA001349 (2007)	Quoted in text
93.9	Warming	75000	2	SST	Ocean	Subtropical	O-isotopes	Pearce, M.A., Jarvis, I. & Tocher, B.A. The Cenomanian–Turonian boundary event, OAE2 and palaeoenvironmental change in epicontinental seas: New insights from the dinocyst and geochemical records. Palaeogeog., Palaeoclim., Palaeoeco. 280, 207-234 (2009)	Quoted in text, timespan estimated from figure 5
65.51	Warming	80000	1	IWT	Ocean	Subtropical	O-isotopes	Li, L. & Keller, G. Abrupt deep-sea warming at the end of the Cretaceous. Geology 26, 995-998 (1998)	Quoted in text
0.077	Cooling	83700	5.1	SST	Ocean	Tropical	TEX86	Li, D., Zhao, M., Tian, J. & Li, L. Comparison and implication of TEX86 and U37K' temperature records over the last 356kyr of ODP Site 1147 from the northern South China Sea, Palaeogeog. Palaeoclim. Palaeoeco. 376, 213-223 (2013)	Quoted in text
91.2	Cooling	100000	1	SST	Ocean	Tropical	TEX86	Bornemann, A. et al. Isotopic evidence for glaciation during the Cretaceous Supergreenhouse. Science 319, 189-192 (2008)	Quoted in text, timespan based on half duration of proposed 'ice-age'
3.55	Cooling	100000	0.85	SST	Ocean	Temperate	Silicoflagellate proxy	Escutia, C. et al. Circum-Antarctic warming events between 4 and 3.5 Ma recorded in marine sediments from the Prydz Bay (ODP Leg 188) and the Antarctic Peninsula (ODP Leg 178) margins. Global Planet. Change 69, 170-184 (2009)	Quoted in text
3.65	Cooling	100000	2.25	SST	Ocean	Temperate	Silicoflagellate proxy	Escutia, C. et al. Circum-Antarctic warming events between 4 and 3.5 Ma recorded in marine sediments from the Prydz Bay (ODP Leg 188) and the Antarctic Peninsula (ODP Leg 178) margins. Global Planet. Change 69, 170-184 (2009)	Quoted in text
94.4	Warming	100000	3	SST	Ocean	Tropical	TEX86	Forster, A., Schouten, S., Moriya, K., Wilson, P.A. & SinningheDamsté, J.S. Tropical warming and intermittent cooling during the Cenomanian/Turonian oceanic anoxic event 2: Sea surface temperature records from the equatorial Atlantic. Paleoceanography 22, doi:10.1029/2006PA001349 (2007)	Quoted in text
65.5	Cooling	100000	1.4	SST	Ocean	Subtropical	O-isotopes	Li, L. & Keller, G. Abrupt deep-sea warming at the end of the Cretaceous. Geology 26, 995-998 (1998)	Quoted in text
65.5	Cooling	100000	2.1	IWT	Ocean	Subtropical	O-isotopes	Li, L. & Keller, G. Abrupt deep-sea warming at the end of the Cretaceous. Geology 26, 995-998 (1998)	Quoted in text
33.4	Cooling	100000	5.4	SST	Ocean	Temperate	UK37 and TEX86	Liu, Z. et al. Global Cooling During the Eocene-Oligocene Climate Transition. Science 323, 1187-1189 (2009)	Quoted in text
55.55	Warming	100000	2.5	IWT	Ocean	Tropical	Mg/Ca	Tripati, A. & Elderfield, H. Deep-Sea Temperature and Circulation Changes at the Paleocene-Eocene Thermal Maximum. Science 308, 1894-1898 (2005)	Quoted in text
182	Warming	108000	6.5	SST	Ocean	Subtropical	O-isotopes and Mg/Ca	Bailey, T.R., Rosenthal, Y., McArthur, J.M., van de Schootbrugge, B. & Thirlwall, M. Paleoceanographic changes of the Late Pliensbachian-Early Toarcian interval: a possible link to the genesis of an Oceanic Anoxic Event. Earth Planet. Sci. Lett. 212, 307-320 (2003)	Quoted in text, timespan from Kemp, D. B., Coe, A.L., Cohen, A.S. & Weedon, G.P. Astronomical forcing and chronology of the early Toarcian (Early Jurassic) oceanic anoxic event in Yorkshire, UK. Paleoceanography 26, doi:10.1029/2011PA002122 (2011)	Early Toarcian mean. Temperature range of 6-7°C quoted by these authors. Timespan range dependent on orbital parameter (precession, obliquity or eccentricity in Kemp et al., 2011) assigned to observed cycles in section studied by Bailey et al.
93.2	Cooling	125000	2	SST	Ocean	Tropical	TEX86	Forster, A., Schouten, S., Moriya, K., Wilson, P.A. & SinningheDamsté, J.S. Tropical warming and intermittent cooling during the Cenomanian/Turonian oceanic anoxic event 2: Sea surface temperature records from the equatorial Atlantic. Paleoceanography 22, doi:10.1029/2006PA001349 (2007)	Quoted in text, timespan from figure 2
65.39	Warming	130000	2.2	IWT	Ocean	Subtropical	O-isotopes	Li, L. & Keller, G. Abrupt deep-sea warming at the end of the Cretaceous. Geology 26, 995-998 (1998)	Quoted in text
65.75	Cooling	150000	2.5	IWT	Ocean	Subtropical	O-isotopes	Li, L. & Keller, G. Abrupt deep-sea warming at the end of the Cretaceous. Geology 26, 995-998 (1998)	Quoted in text
68.9	Warming	200000	6	SST	Ocean	Tropical	TEX86	Alsenz, H. et al. Sea surface temperature record of a Late Cretaceous tropical Southern Tethys upwelling system. Palaeogeog., Palaeoclim., Palaeoeco. 392, 350-358 (2013)	Quoted in text
201.3	Warming	200000	8	SST	Ocean	Temperate	O-isotopes	Korte, C, Hesselbo, S.P., Jenkyns, H.C., Rickaby, R.E.M. & Spotl, C. Palaeoenvironmental significance of carbon- and oxygen-isotope stratigraphy of marine Triassic-Jurassic boundary sections in SW Britain. Journ. Geol. Soc. 166, 431-445 (2009)	Quoted in text, timespan from Ruhl, M. et al. Astronomical constraints on the duration of the early Jurassic Hettangian stage and recovery rates following the end-Triassic mass extinction (St Audrie's Bay/East Quantoxhead, UK). Earth Planet. Sci. Lett. 295, 262-276 (2010)	Triassic-Jurassic boundary
13.6	Warming	200000	2	BWT	Ocean	Temperate	Mg/Ca	Shevenell, A.E., Kennett, J.P. & Lea, D.W. Middle Miocene ice sheet dynamics, deep-sea temperatures, and carbon cycling: A Southern Ocean perspective. Geochem., Geophys., Geosyst. 9, doi:10.1029/2007GC001736 (2008)	Quoted in text
93.6	Warming	200000	4.5	SST	Ocean	Subtropical	O-isotopes	Voigt, S., Floegel , S. & Gale , A.S. Midlatitude shelf seas in the Cenomanian - Turonian greenhouse world: Temperature evolution and North Atlantic circulation. Paleoceanography 19, doi:10.1029/2004PA001015 (2004)	Quoted in text, timespan from figure 8
0.515	Warming	210000	2	SST	Ocean	Temperate	Planktic Foram Proxy	Crundwell, M., Scott, G., Naish, T. & Carter, L. Glacial–interglacial ocean climate variability from planktonic foraminifera during the Mid-Pleistocene transition in the temperate Southwest Pacific, ODP Site 1123. Palaeogeog., Palaeoclim., Palaeoeco. 260, 202-229 (2008)	Quoted in text
0.745	Warming	250000	4	SST	Ocean	Temperate	Planktic Foram Proxy	Crundwell, M., Scott, G., Naish, T. & Carter, L. Glacial–interglacial ocean climate variability from planktonic foraminifera during the Mid-Pleistocene transition in the temperate Southwest Pacific, ODP Site 1123. Palaeogeog., Palaeoclim., Palaeoeco. 260, 202-229 (2008)	Quoted in text
54	Warming	300000	5	Land	Land	Temperate	Leaf Margin Analysis	Chew, A.E. & Oheim, K.B. Diversity and climate change in the middle-late Wasatchian (early Eocene) Willwood Formation, central Bighorn Basin, Wyoming. Palaeogeog. Palaeoclim. Palaeoeco. 369, 67-78 (2013)	Quoted in text
89.8	Cooling	300000	3	SST	Ocean	Subtropical	O-isotopes	Voigt, S., Floegel , S. & Gale , A.S. Midlatitude shelf seas in the Cenomanian - Turonian greenhouse world: Temperature evolution and North Atlantic circulation. Paleoceanography 19, doi:10.1029/2004PA001015 (2004)	Quoted in text, timespan from figure 8
89.7	Cooling	300000	3.5	SST	Ocean	Subtropical	O-isotopes	Voigt, S., Floegel , S. & Gale , A.S. Midlatitude shelf seas in the Cenomanian - Turonian greenhouse world: Temperature evolution and North Atlantic circulation. Paleoceanography 19, doi:10.1029/2004PA001015 (2004)	Quoted in text. Data in Voigt, S. & Wiese, F. Evidence for late Cretaceous (late Turonian) climate cooling from oxygen-isotope variations and palaeobiogeograpic changes in western and central Europe. J. Geol. Soc. 157, 737–744 (2000).
181	Warming	300000	3	SST	Ocean	Subtropical	O-isotopes	Gómez, J.J. & Arias, C. Rapid warming and ostracods mass extinction at the Lower Toarcian (Jurassic) of central Spain. Marine Micropaleontol. 74, 119-135 (2010)	Quoted in text
182	Warming	300000	4.25	SST	Ocean	Subtropical	O-isotopes	Goméz, J.J., Goy, A. & Canales, M.L. Seawater temperature and carbon isotope variations in belemnites linked to mass extinction during the Toarcian (Early Jurassic) in Central and Northern Spain. Comparison with other European sections. Palaeogeograph., palaeoclim., palaeoeco., 258, 28-58 (2008)	Quoted in text
1	Cooling	300000	1.3	BWT	Ocean	Temperate	Mg/Ca	Sosdian, S. & Rosenthal, Y. Deep-Sea Temperature and Ice Volume Changes Across the Pliocene-Pleistocene Climate Transitions. Science 325, 306-310 (2009)	Quoted in text
184	Cooling	300000	5	SST	Ocean	Subtropical	O-isotopes	Suan, G. et al. Secular environmental precursors to Early Toarcian (Jurassic) extreme climate changes. Earth Planet. Sci. Lett. 290, 448-458 (2010)	Quoted in text, timespan estimated from Gradstein, F.M, Ogg, J.G., Schmitz, M.D. & Ogg, G.M. The Geologic Time Scale 2012. Elsevier, USA (2012)
1.0275	Warming	315000	5	SST	Ocean	Temperate	Planktic Foram Proxy	Crundwell, M., Scott, G., Naish, T. & Carter, L. Glacial–interglacial ocean climate variability from planktonic foraminifera during the Mid-Pleistocene transition in the temperate Southwest Pacific, ODP Site 1123. Palaeogeog., Palaeoclim., Palaeoeco. 260, 202-229 (2008)	Quoted in text
34	Cooling	400000	8.2	Land	Land	Temperate	O-isotopes	Zanazzi, A., Kahn, M.J., MacFadden, B.J. & Terry Jr., D.O. Large temperature drop across the Eocene–Oligocene transition in central North America. Nature 445, 639-642 (2007)	Quoted in text
76.8	Cooling	400000	7	SST	Ocean	Tropical	TEX86	Alsenz, H. et al. Sea surface temperature record of a Late Cretaceous tropical Southern Tethys upwelling system. Palaeogeog., Palaeoclim., Palaeoeco. 392, 350-358 (2013)	Quoted in text, timespan from figure 3
14	Cooling	400000	2	BWT	Ocean	Temperate	Mg/Ca	Shevenell, A.E., Kennett, J.P. & Lea, D.W. Middle Miocene ice sheet dynamics, deep-sea temperatures, and carbon cycling: A Southern Ocean perspective. Geochem., Geophys., Geosyst. 9, doi:10.1029/2007GC001736 (2008)	Quoted in text
0.2075	Warming	415000	5	SST	Ocean	Temperate	Planktic Foram Proxy	Crundwell, M., Scott, G., Naish, T. & Carter, L. Glacial–interglacial ocean climate variability from planktonic foraminifera during the Mid-Pleistocene transition in the temperate Southwest Pacific, ODP Site 1123. Palaeogeog., Palaeoclim., Palaeoeco. 260, 202-229 (2008)	Quoted in text
13.75	Cooling	500000	7	Land	Land	Temperate	Vertebrate distribution proxy	Böhme, M. The Miocene Climatic Optimum: evidence from ectothermic vertebrates of Central Europe. Palaeogeograph. Palaeoclim. Palaeoeco. 185, 389-401 (2003)	Quoted in text
33.7	Cooling	500000	2.5	SST	Ocean	Tropical	Mg/Ca and O-isotopes	Lear, C.H., Bailey, T.R., Pearson, P.N., Coxall, H.K. & Rosenthal, Y. Cooling and ice growth across the Eocene-Oligocene transition. Geology 36, 251-254 (2008)	Quoted in text, timespan from figure 1
181	Warming	500000	5.7	SST	Ocean	Subtropical	O-isotopes	Goméz, J.J., Goy, A. & Canales, M.L. Seawater temperature and carbon isotope variations in belemnites linked to mass extinction during the Toarcian (Early Jurassic) in Central and Northern Spain. Comparison with other European sections. Palaeogeograph., palaeoclim., palaeoeco., 258, 28-58 (2008)	Quoted in text, timespan estimated from Gradstein, F.M, Ogg, J.G., Schmitz, M.D. & Ogg, G.M. The Geologic Time Scale 2012. Elsevier, USA (2012)
181	Warming	500000	7.8	SST	Ocean	Subtropical	O-isotopes	Goméz, J.J., Goy, A. & Canales, M.L. Seawater temperature and carbon isotope variations in belemnites linked to mass extinction during the Toarcian (Early Jurassic) in Central and Northern Spain. Comparison with other European sections. Palaeogeograph., palaeoclim., palaeoeco., 258, 28-58 (2008)	Quoted in text, timespan estimated from Gradstein, F.M, Ogg, J.G., Schmitz, M.D. & Ogg, G.M. The Geologic Time Scale 2012. Elsevier, USA (2012)
50.25	Cooling	500000	2.5	BWT	Ocean	Temperate	Mg/Ca	Creech, J.B., Baker, J., Hollis, C.J., Morgans, H.E.G. & Smith, E.G.C. Eocene sea temperatures for the mid-latitude southwest Pacific from Mg/Ca ratios in planktonic and benthic foraminifera. Earth Planet. Sci. Lett. 299, 483-495 (2010)	Quoted in text
50.25	Cooling	500000	4	SST	Ocean	Temperate	Mg/Ca	Creech, J.B., Baker, J., Hollis, C.J., Morgans, H.E.G. & Smith, E.G.C. Eocene sea temperatures for the mid-latitude southwest Pacific from Mg/Ca ratios in planktonic and benthic foraminifera. Earth Planet. Sci. Lett. 299, 483-495 (2010)	Quoted in text
1.05	Cooling	500000	1	SST	Ocean	Tropical	Mg/Ca	Medina-Elizalde, M., Lea, D.W. & Fantle, M.S. Implications of seawater Mg/Ca variability for Plio-Pleistocene tropical climate reconstruction. Earth Planet. Sci. Lett. 269, 585-595 (2008)	Quoted in text
93.5	Warming	500000	6	SST	Ocean	Subtropical	O-isotopes	Pearce, M.A., Jarvis, I. & Tocher, B.A. The Cenomanian–Turonian boundary event, OAE2 and palaeoenvironmental change in epicontinental seas: New insights from the dinocyst and geochemical records. Palaeogeog., Palaeoclim., Palaeoeco. 280, 207-234 (2009)	Quoted in text, timespan estimated from figure 5
42	Warming	500000	3.4	Land	Land	Temperate	Vegetation calibration	Quan, C., Liu, Y-S. & Utescher, T. Paleogene temperature gradient, seasonal variation and climate evolution of northeast China. Palaeogeog., Palaeoclim., Palaeoeco. 313-314, 150-161 (2012)	Quoted in text
2.75	Cooling	500000	2	BWT	Ocean	Temperate	Mg/Ca	Sosdian, S. & Rosenthal, Y. Deep-Sea Temperature and Ice Volume Changes Across the Pliocene-Pleistocene Climate Transitions. Science 325, 306-310 (2009)	Quoted in text
48.25	Cooling	500000	3	SST	Ocean	Tropical	Mg/Ca	Tripati, A.K. et al. Tropical sea-surface temperature reconstruction for the early Paleogene using Mg/Ca ratios of planktonic foraminifera. Paleoceanography 18, doi:10.1029/2003PA000937 (2003)	Quoted in text
65.05	Warming	500000	2	BWT	Ocean	Tropical	O-isotopes	Westerhold, T., Röhl, U., Donner, B., McCarren, H.K. & Zachos, J.C. A complete high‐resolution Paleocene benthic stable isotope record for the central Pacific (ODP Site 1209). Paleoceanography 26, doi:10.1029/2010PA002092 (2011)	Quoted in text
41.5	Warming	600000	4	SST and BWT	Ocean	Temperate	O-isotopes	Bohaty, S.M. & Zachos, J.C. Significant Southern Ocean warming event in the late middle Eocene. Geology 31, 1017-1020 (2003)	Quoted in text
169.3	Cooling	650000	5	SST	Ocean	Subtropical	O-isotopes	Brigaud, B. et al. Growth and demise of the Jurassic carbonate platform in the intracratonic Paris Basin (France): Interplay of climate change, eustasy and tectonics. Mar. Geol. 53, 3-29 (2014)	Quoted in text, timespan from figure 16 (O-data from Dera, G. et al. Climatic ups and downs in a disturbed Jurassic world. Geology 39, 215-218 (2011)
164	Cooling	800000	2	SST	Ocean	Subtropical	O-isotopes	Dromart, G. et al. Ice age at the Middle–Late Jurassic transition? Earth Planet. Sci. Lett. 213, 205-220 (2003)	Quoted in text
252	Warming	800000	15	SST	Ocean	Tropical	O-isotopes	Sun, Y. et al. Lethally hot temperatures during the Early Triassic greenhouse. Science 338, 366–370 (2012)	Quoted in text	Permian-Triassic
34.05	Cooling	900000	8	SST	Ocean	Temperate	UK37	Plancq, J., Mattioli, E., Pittet, B., Simon, L., Grossi, V. Productivity and sea-surface temperature changes recorded during the late Eocene–early Oligocene at DSDP Site 511 (South Atlantic). Palaeogeog., Palaeoclim., Palaeoeco., 407, 34-44 (2014)	Quoted in text, timespan from figure 2
55	Cooling	1000000	7	Land	Land	Temperate	Leaf Margin Analysis	Chew, A.E. & Oheim, K.B. Diversity and climate change in the middle-late Wasatchian (early Eocene) Willwood Formation, central Bighorn Basin, Wyoming. Palaeogeog. Palaeoclim. Palaeoeco. 369, 67-78 (2013)	Quoted in text
53.5	Warming	1000000	6	Land	Land	Temperate	Leaf Margin Analysis	Chew, A.E. & Oheim, K.B. Diversity and climate change in the middle-late Wasatchian (early Eocene) Willwood Formation, central Bighorn Basin, Wyoming. Palaeogeog. Palaeoclim. Palaeoeco. 369, 67-78 (2013)	Quoted in text
164.8	Warming	1000000	4	SST	Ocean	Subtropical	O-isotopes	Brigaud, B. et al. Growth and demise of the Jurassic carbonate platform in the intracratonic Paris Basin (France): Interplay of climate change, eustasy and tectonics. Mar. Geol. 53, 3-29 (2014)	Quoted in text, timespan from figure 16 (O-data from Dera, G. et al. Climatic ups and downs in a disturbed Jurassic world. Geology 39, 215-218 (2011)
156.4	Warming	1000000	4.5	BWT	Ocean	Temperate	Mg/Ca, Sr/Ca and O-isotopes	Wierzbowski, H., Rogov, M.A., Matyja, B.A., Kiselev, D. & Ippolitov, A. Middle–Upper Jurassic (Upper Callovian–Lower Kimmeridgian) stable isotope and elemental records of the Russian Platform: Indices of oceanographic and climatic changes. Global Planet. Change 107, 196-212 (2013)	Quoted in text, timespan estimated from Gradstein, F.M, Ogg, J.G., Schmitz, M.D. & Ogg, G.M. The Geologic Time Scale 2012. Elsevier, USA (2012)
178.3	Warming	1000000	4.5	SST	Ocean	Temperate	O-isotopes	Joral, F.G., Gómez, J.J. & Goy, A. Mass extinction and recovery of the Early Toarcian (Early Jurassic) brachiopods linked to climate change in Northern and Central Spain. Palaeogeog., Palaeoclim., Palaeoeco. 302, 367-380 (2011)	Quoted in text, timespan estimated from Gradstein, F.M, Ogg, J.G., Schmitz, M.D. & Ogg, G.M. The Geologic Time Scale 2012. Elsevier, USA (2012)
33.5	Cooling	1000000	4.8	SST	Ocean	Temperate	UK37 and TEX86	Liu, Z. et al. Global Cooling During the Eocene-Oligocene Climate Transition. Science 323, 1187-1189 (2009)	Quoted in text, timespan from figure 2
164	Cooling	1000000	8	SST	Ocean	Subtropical	O-isotopes	Pellenard, P. et al. Carbon cycle and sea-water palaeotemperature evolution at the Middle–Late Jurassic transition, eastern Paris Basin (France). Mar. Petrol. Geol. 53, 30-43 (2014)	Quoted in text, timespan estimated from cyclostratigrpahic constraints in figure 7
298.9	Warming	1000000	10	Land	Land	Subtropical	O-isotopes	Tabor, N.J. & Montañez, I.P. Oxygen and hydrogen isotope compositions of Permian pedogenic phyllosilicates: Development of modern surface domain arrays and implications for paleotemperature reconstructions. Palaeogeog., Palaeoclim., Palaeoeco. 223, 127–146 (2005)	Quoted in text, timespan estimated from Gradstein, F.M, Ogg, J.G., Schmitz, M.D. & Ogg, G.M. The Geologic Time Scale 2012. Elsevier, USA (2012)
10.75	Warming	1500000	3	BWT	Ocean	Tropical	Mg/Ca	Lear, C.H., Rosenthal, Y. & Wright, J.D. The closing of a seaway: ocean water masses and global climate change. Earth Planet. Sci. Lett. 210, 425-436 (2003)	Quoted in text
160	Warming	1800000	2	SST	Ocean	Subtropical	O-isotopes	Dromart, G. et al. Ice age at the Middle–Late Jurassic transition? Earth Planet. Sci. Lett. 213, 205-220 (2003)	Quoted in text
49	Cooling	2000000	4	Land	Land	Temperate	MBT/CBT	Bijl, P.K. et al. Eocene cooling linked to early flow across the Tasmanian Gateway. PNAS 110, 9645-9650 (2013)	Quoted in text, timespan from figure 3
49	Cooling	2000000	3	SST	Ocean	Temperate	TEX86	Bijl, P.K. et al. Eocene cooling linked to early flow across the Tasmanian Gateway. PNAS 110, 9645-9650 (2013)	Quoted in text, timespan from figure 3
95	Warming	2000000	8	BWT	Ocean	Subtropical	O-isotopes	Huber, T., Norris, R.D. & MacLeod,K.G. Deep-sea paleotemperature record of extreme warmth during the Cretaceous. Geology 30, 123-126 (2002)	Quoted in text, timespan from figure 2
183	Warming	2000000	8.5	SST	Ocean	Subtropical	O-isotopes	Suan, G. et al. Secular environmental precursors to Early Toarcian (Jurassic) extreme climate changes. Earth Planet. Sci. Lett. 290, 448-458 (2010)	Quoted in text, timespan estimated from Gradstein, F.M, Ogg, J.G., Schmitz, M.D. & Ogg, G.M. The Geologic Time Scale 2012. Elsevier, USA (2012)
56.5	Warming	2000000	3.5	BWT	Ocean	Tropical	O-isotopes	Westerhold, T., Röhl, U., Donner, B., McCarren, H.K. & Zachos, J.C. A complete high‐resolution Paleocene benthic stable isotope record for the central Pacific (ODP Site 1209). Paleoceanography 26, doi:10.1029/2010PA002092 (2011)	Quoted in text
49.85	Warming	2700000	2.5	SST	Ocean	Tropical	Mg/Ca	Tripati, A.K. et al. Tropical sea-surface temperature reconstruction for the early Paleogene using Mg/Ca ratios of planktonic foraminifera. Paleoceanography 18, doi:10.1029/2003PA000937 (2003)	Quoted in text
157.3	Warming	3000000	3.5	BWT	Ocean	Temperate	Mg/Ca, Sr/Ca and O-isotopes	Wierzbowski, H., Rogov, M.A., Matyja, B.A., Kiselev, D. & Ippolitov, A. Middle–Upper Jurassic (Upper Callovian–Lower Kimmeridgian) stable isotope and elemental records of the Russian Platform: Indices of oceanographic and climatic changes. Global Planet. Change 107, 196-212 (2013)	Quoted in text, timespan estimated from Gradstein, F.M, Ogg, J.G., Schmitz, M.D. & Ogg, G.M. The Geologic Time Scale 2012. Elsevier, USA (2012)
333	Cooling	4000000	3.3	SST	Ocean	Tropical	O-isotopes and Mg/Ca	Armendáriz, M., Rosales, I. & Quesada, C. Oxygen isotope and Mg/Ca composition of Late Viséan (Mississippian) brachiopod shells from SW Iberia: Palaeoclimatic and palaeogeographic implications in northern Gondwana. Palaeogeog. Palaeoclim. Palaeoeco. 268, 65-79 (2008)	Quoted in text
3	Cooling	4000000	3	SST	Ocean	Tropical	Mg/Ca	Medina-Elizalde, M., Lea, D.W. & Fantle, M.S. Implications of seawater Mg/Ca variability for Plio-Pleistocene tropical climate reconstruction. Earth Planet. Sci. Lett. 269, 585-595 (2008)	Quoted in text
8	Warming	4000000	4	Land	Land	Temperate	O-isotopes	Rey, K. et al. Late Miocene climatic and environmental variations in northern Greece inferred from stable isotope compositions (δ18O, δ13C) of equid teeth apatite. Palaeogeog., Palaeoclim., Palaeoeco. 388, 48-57 (2013)	Quoted in text, timespan from figure 2
307.8	Warming	4300000	9	Land	Land	Tropical	O-isotopes	Rosenau, N.A. & Tabor, N.J. Oxygen and hydrogen isotope composition of paleosol phyllosilicates: Differential burial histories and determination of Middle–Late Pennsylvanian low-latitude terrestrial paleotemperatures. Palaeogeog., Palaeoclim., Palaeoeco. 392, 382-397 (2013)	Quoted in text, timespan estimated from Gradstein, F.M, Ogg, J.G., Schmitz, M.D. & Ogg, G.M. The Geologic Time Scale 2012. Elsevier, USA (2012)
48.75	Cooling	4500000	6	SST	Ocean	Temperate	Mg/Ca	Creech, J.B., Baker, J., Hollis, C.J., Morgans, H.E.G. & Smith, E.G.C. Eocene sea temperatures for the mid-latitude southwest Pacific from Mg/Ca ratios in planktonic and benthic foraminifera. Earth Planet. Sci. Lett. 299, 483-495 (2010)	Quoted in text
39.25	Cooling	4500000	6	SST and BWT	Ocean	Temperate	O-isotopes	Bohaty, S.M. & Zachos, J.C. Significant Southern Ocean warming event in the late middle Eocene. Geology 31, 1017-1020 (2003)	Quoted in text
2.5	Cooling	5000000	3.5	BWT	Ocean	Tropical	Mg/Ca	Lear, C.H., Rosenthal, Y. & Wright, J.D. The closing of a seaway: ocean water masses and global climate change. Earth Planet. Sci. Lett. 210, 425-436 (2003)	Quoted in text
327	Cooling	5000000	5	BWT	Ocean	Subtropical	O-isotopes	Mii, H.S. Grossman, E.L., Yancey, T.E., Chuvashov, B. & Egorov, A. Isotopic records of brachiopod shells from the Russian Platform - evidence for the onset of mid-Carboniferous glaciation. Chem. Geol. 175, 133-147 (2001)	Quoted in text, timespan estimated from Gradstein, F.M, Ogg, J.G., Schmitz, M.D. & Ogg, G.M. The Geologic Time Scale 2012. Elsevier, USA (2012)
172.3	Warming	5400000	5	SST	Ocean	Subtropical	O-isotopes	Brigaud, B. et al. Growth and demise of the Jurassic carbonate platform in the intracratonic Paris Basin (France): Interplay of climate change, eustasy and tectonics. Mar. Geol. 53, 3-29 (2014)	Quoted in text, timespan from figure 16 (O-data from Dera, G. et al. Climatic ups and downs in a disturbed Jurassic world. Geology 39, 215-218 (2011)
70	Cooling	6000000	4	SST	Ocean	Temperate	Clumped isotopes	Dennis, K.J., Cochran, J.K., Landman, N.H. & Schrag, D.P. The climate of the Late Cretaceous: New insights from the application of the carbonate clumped isotope thermometer to Western Interior Seaway macrofossil. Earth Planet. Sci. Lett. 362, 51-65 (2013)	Quoted in text
187.8	Warming	6000000	3	SST	Ocean	Subtropical	O-isotopes	Suan, G. et al. Secular environmental precursors to Early Toarcian (Jurassic) extreme climate changes. Earth Planet. Sci. Lett. 290, 448-458 (2010)	Quoted in text, timespan estimated from Gradstein, F.M, Ogg, J.G., Schmitz, M.D. & Ogg, G.M. The Geologic Time Scale 2012. Elsevier, USA (2012)
69.05	Cooling	6100000	5	BWT	Ocean	Subtropical	O-isotopes	Li, L. & Keller, G. Maastrichtian climate, productivity and faunal turnovers in planktic foraminifera in South Atlantic DSDP sites 525A and 211. Mar. Micropaleontol. 33, 55-86 (1998)	Quoted in text
69.05	Cooling	6100000	8	SST	Ocean	Subtropical	O-isotopes	Li, L. & Keller, G. Maastrichtian climate, productivity and faunal turnovers in planktic foraminifera in South Atlantic DSDP sites 525A and 211. Mar. Micropaleontol. 33, 55-86 (1998)	Quoted in text
377.5	Warming	7000000	7	SST	Ocean	Tropical	O-isotopes	Joachimski, M.M.; van Geldern, R.; Breisig, S.; Buggisch, W.; Day, J. (2004). Oxygen isotope evolution of biogenic calcite and apatite during the Middle and Late Devonian. Int. Journ. Earth Sciences, 93, 543-553.	Quoted in text, timespan from figure 3
55	Warming	8000000	10	SST	Ocean	Temperate	TEX86	Hollis, C.J. et al. Early Paleogene temperature history of the Southwest Pacific Ocean: Reconciling proxies and models. Earth Planet. Sci. Lett. 349-350, 53-66 (2012)	Quoted in text, timespan from figure 6
80.29	Cooling	9430000	7	SST	Ocean	Tropical	TEX86	Alsenz, H. et al. Sea surface temperature record of a Late Cretaceous tropical Southern Tethys upwelling system. Palaeogeog., Palaeoclim., Palaeoeco. 392, 350-358 (2013)	Quoted in text
101	Warming	12000000	6	SST	Ocean	Temperate	O-isotopes	Price, G.D., Williamson, T., Henderson, R.A. & Gagan, M.K. Barremian–Cenomanian palaeotemperatures for Australian seas based on new oxygen-isotope data from belemnite rostra. Palaeogeog., Palaeoclim., Palaeoeco. 358–360, 27-39 (2012)	Quoted in text, timespan from figure 7
379	Warming	12000000	9	SST	Ocean	Tropical	O-isotopes	Joachimski, M.M. et al. Devonian climate and reef evolution: Insights from oxygen isotopes in apatite. Earth Planet. Sci. Lett. 284, 599-609 (2009)	Quoted in text, timespan from figure 7
78	Cooling	14000000	12	SST	Ocean	Tropical	O-isotopes	Alsenz, H. et al. Sea surface temperature record of a Late Cretaceous tropical Southern Tethys upwelling system. Palaeogeog., Palaeoclim., Palaeoeco. 392, 350-358 (2013)	Quoted in text, data in Kolodny, Y. & Raab, M. Oxygen isotopes in phosphatic fish remains from Israel: paleothermometry of tropical Cretaceous and Tertiary shelf waters. Palaeogeog., Palaeoclim., Palaeoecol. 64, 59-67 (1988)
402.5	Cooling	17000000	9	SST	Ocean	Tropical	O-isotopes	Joachimski, M.M. et al. Devonian climate and reef evolution: Insights from oxygen isotopes in apatite. Earth Planet. Sci. Lett. 284, 599-609 (2009)	Quoted in text, timespan from figure 7
106.5	Warming	19000000	6	SST	Ocean	Temperate	O-isotopes	Price, G.D., Williamson, T., Henderson, R.A. & Gagan, M.K. Barremian–Cenomanian palaeotemperatures for Australian seas based on new oxygen-isotope data from belemnite rostra. Palaeogeog., Palaeoclim., Palaeoeco. 358-360, 27-39 (2012)	Quoted in text, timespan estimated from Gradstein, F.M, Ogg, J.G., Schmitz, M.D. & Ogg, G.M. The Geologic Time Scale 2012. Elsevier, USA (2012)
321.5	Cooling	25000000	11	SST	Ocean	Tropical	Mg/Ca	Powell, M.G., Schöne, B.R. & Jacob, D.E. Tropical marine climate during the late Paleozoic ice age using trace element analyses of brachiopods. Palaeogeog., Palaeoclim., Palaeoeco. 280, 143-149 (2009)	Quoted in text, timespan estimated from Gradstein, F.M, Ogg, J.G., Schmitz, M.D. & Ogg, G.M. The Geologic Time Scale 2012. Elsevier, USA (2012)
476	Cooling	25000000	14	SST	Ocean	Tropical	O-isotopes	Trotter, J.A. et al. Did Cooling Oceans Trigger Ordovician Biodiversification? Evidence from Conodont Thermometry. Science 321, 550-554 (2008)	Quoted in text
344	Cooling	28000000	7.5	SST	Ocean	Tropical	O-isotopes	Buggisch, W., Joachimski, M. M., Sevastopulo, G. & Morrow, J.R. Mississippian δ13Ccarb and conodont apatite δ18O records - their relation to the Late Palaeozoic Glaciation. Palaeogeograph. Palaeoclim. Palaeoeco. 268, 273–292 (2008)	Quoted in text, timespan from figure 13
25	Cooling	50000000	12	BWT	Ocean	Global	Mg/Ca	Lear, C.H., Elderfield, H. & Wilson, P.A. Cenozoic Deep-Sea Temperatures and Global Ice Volumes from Mg/Ca in Benthic Foraminiferal Calcite. Science 287, 269-272 (2000)	Quoted in text
5e-05	Warming	100	0.26	Land	Land	Subtropical	Vegetation Calibration	Zhang, Y., Shao, X. M., Yin, Z.-Y., Wang, Y. Millennial minimum temperature variations in the Qilian Mountains, China: evidence from tree rings. Clim. Past, 10, 1763-1778 (2014)	Quoted in text
0.0309	Cooling	1400	1	Land	Land	Subtropical	MBT/CBT	Woltering, M., Atahan, P., Grice, K., Heijnis, H., Taffs, K., Dodson, J., Glacial and Holocene terrestrial temperature variability in subtropical east Australia as inferred from branched GDGT distributions in a sediment core from Lake McKenzie. Quat. Res. 82, 132-145 (2014)	Quoted in text
0.0229	Cooling	8800	1.5	Land	Land	Subtropical	MBT/CBT	Woltering, M., Atahan, P., Grice, K., Heijnis, H., Taffs, K., Dodson, J., Glacial and Holocene terrestrial temperature variability in subtropical east Australia as inferred from branched GDGT distributions in a sediment core from Lake McKenzie. Quat. Res. 82, 132-145 (2014)	Quoted in text but magnitude derived from figure 10
0.0049	Cooling	1800	1.8	Land	Land	Subtropical	MBT/CBT	Woltering, M., Atahan, P., Grice, K., Heijnis, H., Taffs, K., Dodson, J., Glacial and Holocene terrestrial temperature variability in subtropical east Australia as inferred from branched GDGT distributions in a sediment core from Lake McKenzie. Quat. Res. 82, 132-145 (2014)	Quoted in text
0.00365	Warming	700	1.2	Land	Land	Subtropical	MBT/CBT	Woltering, M., Atahan, P., Grice, K., Heijnis, H., Taffs, K., Dodson, J., Glacial and Holocene terrestrial temperature variability in subtropical east Australia as inferred from branched GDGT distributions in a sediment core from Lake McKenzie. Quat. Res. 82, 132-145 (2014)	Quoted in text
3	Cooling	1000000	4.5	SST	Ocean	Temperate	UK37	Lawrence, K. T., Herbert, T. D., Brown, C. M., Raymo, M. E., Haywood, A. M. High-amplitude variations in North Atlantic sea surface temperatureduring the early Pliocene warm period. Paleoceanography 24, PA2218 (2009)	Quoted in text
1.15	Cooling	500000	1.5	SST	Ocean	Temperate	UK37	Lawrence, K. T., Herbert, T. D., Brown, C. M., Raymo, M. E., Haywood, A. M. High-amplitude variations in North Atlantic sea surface temperatureduring the early Pliocene warm period. Paleoceanography 24, PA2218 (2009)	Quoted in text
1.3	Warming	600000	1	SST	Ocean	Tropical	UK37	Lawrence, K. T., Liu, Z., Herbert, T. D. Evolution of the Eastern Tropical Pacific Through Plio-Pleistocene Glaciation. Science 312, 79-83 (2006)	Quoted in text
2.6	Cooling	3600000	8	SST	Ocean	Tropical	UK37	Lawrence, K. T., Liu, Z., Herbert, T. D. Evolution of the Eastern Tropical Pacific Through Plio-Pleistocene Glaciation. Science 312, 79-83 (2006)	Quoted in text
Key
SST = Sea surface or shallow sea temperature
BWT = Bottom water temperature
IWT = Intermediate water temperature
Myr = Millions of years
Tropical = <23° latitude
Subtropical = 23° to 38° latitude
Temperate = >38° latitude
